# Supplementary material for: The mean cell volume difference (dMCV) reflects serum hypertonicity in diabetic dogs
Source: PLoS One. 2019 Jul 23;14(7):e0219864. doi: 10.1371/journal.pone.0219864 (PMC6650031; doi:10.1371/journal.pone.0219864)
Supplement: S1 File — Spreadsheet containing clinical data for study dogs. (XLSX) [file pone.0219864.s001.xlsx]

## Sheet: Visit data
Dog Number	Sex	Age	Breed	Na	K	Urea N	Glucose	Cl	Calc tOsM	Calc Tonicity	round calc Osm	Round Calc Tonicity	Measured tOsM	RBC count	Hct (calc) from CBC	Hct (spun) from CBC	mMCV	cMCV	dMCV	rounded dMCV	Glucose (SI)	SUN (SI)
1	FS	12	TERRIER MIX	154	4.4	29	97	111	332.546	322.189	333	322	320	8.02	55.6	54	69.4	67.3317	2.06833	2.1	5.38889	10.3571
2	MI	7	CHESAPEAKE BAY RETRIEVER	143	5.6	23	433	106	329.47	321.256	329	321	325	6.77	46.8	45	69.2	66.4697	2.73028	2.7	24.0556	8.21429
3	FS	6	CAVALIER KING CHARLES SPANIEL	147	5.4	19	510	105	339.919	333.133	340	333	342	7.72	56	52	72.6	67.3575	5.24249	5.2	28.3333	6.78571
4	FS	8	POODLE, MINIATURE	146	4.5	14	218	104	318.111	313.111	318	313	317	7.52	51.4	51	68.3	67.8191	0.480851	0.5	12.1111	5
5	FS	13	GERMAN SHEPHERD DOG MIX	145	4.6	15	443	103	329.168	323.811	329	324	320	6.98	47	44	66.9	63.0372	3.86275	3.9	24.6111	5.35714
6	FS	7	SHEPHERD MIX	144	5.1	22	524	104	335.168	327.311	335	327	339	7.96	53.6	51	67.4	64.0704	3.32965	3.3	29.1111	7.85714
7	FS	7	BICHON FRISE	151	5.1	12	169	106	325.875	321.589	326	322	325	7.69	53.9	51	70.1	66.3199	3.7801	3.8	9.38889	4.28571
8	FI	7	CAVALIER KING CHARLES SPANIEL	147	5.1	27	155	107	322.454	312.811	322	313	322	4.05	30.7	30	75.8	74.0741	1.72593	1.7	8.61111	9.64286
9	MC	11	WEST HIGHLAND WHITE TERRIER	143	5	16	334	103	320.27	314.556	320	315	316	6.93	47.9	45	69.1	64.9351	4.16494	4.2	18.5556	5.71429
10	FS	10	GIANT SCHNAUZER	152	5.3	22	253	114	336.513	328.656	337	329	376	6.51	46.5	44	71.4	67.5883	3.81167	3.8	14.0556	7.85714
11	MC	8	MINIATURE SCHNAUZER	144	4.5	14	523	104	331.056	326.056	331	326	333	7.44	51.2	48	68.7	64.5161	4.18387	4.2	29.0556	5
12	MC	6	MINIATURE PINSCHER	147	5.8	14	437	105	334.878	329.878	335	330	333	7.28	53	50	72.8	68.6813	4.11868	4.1	24.2778	5
13	FS	11	MINIATURE SCHNAUZER	150	4.7	33	171	108	330.686	318.9	331	319	324	5.91	43.8	43	74.2	72.758	1.44196	1.4	9.5	11.7857
14	MC	12	BICHON FRISE	145	3.9	26	261	107	321.586	312.3	322	312	317	6.23	44	42	70.4	67.4157	2.98427	3	14.5	9.28571
15	FS	9	CAIRN TERRIER	143	4.7	20	228	97	315.21	308.067	315	308	323	7.34	52	50	70.7	68.1199	2.58011	2.6	12.6667	7.14286
16	MC	10	MINIATURE SCHNAUZER	141	4.4	13	347	102	314.721	310.078	315	310	330	5.59	44	41	79.1	73.3453	5.75474	5.8	19.2778	4.64286
17	MC	8	MINIATURE SCHNAUZER	141	4.1	14	104	105	300.978	295.978	301	296	313	6.19	48	46	77.3	74.3134	2.98659	3	5.77778	5
18	FS	7	SHORTHAIRED CHIHUAHUA	142	4.3	13	133	98	304.632	299.989	305	300	316	6.95	50	48	72.4	69.0647	3.33525	3.3	7.38889	4.64286
19	MC	3	MINIATURE PINSCHER	146	4.5	7	201	106	314.667	312.167	315	312	304	6.2	45	44	72.7	70.9677	1.73226	1.7	11.1667	2.5
20	FS	10	COCKER SPANIEL	142	5	25	311	103	320.206	311.278	320	311	318	6.23	46	45	74.1	72.2311	1.86886	1.9	17.2778	8.92857
21	MC	14	WEST HIGHLAND WHITE TERRIER	146	4.9	29	439	107	336.546	326.189	337	326	346	6.15	44	41	71.1	66.6667	4.43333	4.4	24.3889	10.3571
22	FS	8	RAT TERRIER	148	3.9	16	75	104	313.681	307.967	314	308	317	5.29	39	38	73.2	71.8336	1.36635	1.4	4.16667	5.71429
23	FS	8	PEKINGESE	148	5.3	7	109	107	315.156	312.656	315	313	314	6.41	48	46	75.3	71.7629	3.53713	3.5	6.05556	2.5
24	FS	9	BRITTANY SPANIEL	150	5.4	44	367	110	346.903	331.189	347	331	334	5.84	43	41	73.9	70.2055	3.69452	3.7	20.3889	15.7143
25	MC	9	SHORTHAIRED CHIHUAHUA	145	5.1	30	472	102	337.137	326.422	337	326	337	5.94	45	43	75.1	72.3906	2.70943	2.7	26.2222	10.7143
26	FS	9	LABRADOR RETRIEVER	150	5.3	27	294	112	336.576	326.933	337	327	328	5.65	44	43	77	76.1062	0.893805	0.9	16.3333	9.64286
27	FS	6	PUG	147	4.5	18	58	108	312.651	306.222	313	306	305	7.59	53	52	69.2	68.5112	0.688801	0.7	3.22222	6.42857
28	MC	7	COCKER SPANIEL/POODLE MIX	143	4.3	12	127	106	305.941	301.656	306	302	302	6.5	44	44	67	67.6923	-0.692308	-0.7	7.05556	4.28571
29	MC	8	LHASA APSO	139	5.1	17	441	102	318.771	312.7	319	313	315	7.49	49	49	65.8	65.4206	0.379439	0.4	24.5	6.07143
30	MC	11	MIXED BREED	146	4.6	27	201	107	322.01	312.367	322	312	317	6.34	44	42	69.2	66.2461	2.95394	3	11.1667	9.64286
31	FS	7	ROTTWEILER	145	4.6	9	201	107	313.581	310.367	314	310	308	7.28	49	48	67.8	65.9341	1.86593	1.9	11.1667	3.21429
32	MC	6	MIXED BREED	142	5.2	17	471	105	326.638	320.567	327	321	326	7.57	52	49	68.5	64.7292	3.77081	3.8	26.1667	6.07143
MEAN		8.5625		145.688	4.81875	19.7188	284.594	105.469	323.866	316.823		316.812	323.812	6.67375	47.5125	45.625	71.4281	68.6849	2.74327	2.74688	15.8108	7.04241
SD		2.36831		3.48673	0.482893	8.30559	148.36	3.52854	11.2251	9.61055		9.59986	14.3963	0.895028	5.19229	4.89074	3.39223	3.38395	1.49074	1.48975	8.24225	2.96628
MEDIAN		8		145.5	4.8	17.5	257	105.5	322.232	313.833		314	321	6.64	47.45	45	70.9	67.7557	2.96911	3	14.2778	6.25
MAX		14		154	5.8	44	524	114	346.903	333.133		333	376	8.02	56	54	79.1	76.1062	5.75474	5.8	29.1111	15.7143
MIN		3		139	3.9	7	58	97	300.978	295.978		296	302	4.05	30.7	30	65.8	63.0372	-0.692308	-0.7	3.22222	2.5
RANGE (traditional units)				144-151	3.7-5	8-29	70-120	106-117						5.8-8.2	41-59	40-57	64-76				70-120	8-29
RANGE (SI units)				144-115	3.7-5	2.9-10.4	3.9-6.7	106-117						5.8-8.2	41-59	40-57	64-76				3.9-6.7	2.9-10.4
